# Supplementary material for: Understanding Scapulohumeral Periarthritis: A Comprehensive Systematic Review
Source: Life (Basel). 2025 Jan 26;15(2):186. doi: 10.3390/life15020186 (PMC11856014; doi:10.3390/life15020186)
Supplement: Supplementary file 1 [file life-15-00186-s001.zip]

Archive with 3 entries (2 files):
- life-3395441-supplementary/
- life-3395441-supplementary/life-3395441-Supplementary Materials File S1.pdf
- life-3395441-supplementary/life-3395441-Supplementary Materials File S2.pdf
